# Supplementary material for: Age-Specific Analysis of the Effects of Intermittent Fasting on Body Composition and Cardiometabolic Markers in Healthy Adults and Individuals with Overweight or Obesity: A Systematic Review and Meta-Analysis of Randomized Controlled Trials
Source: Nutrients. 2026 Jun 3;18(11):1799. doi: 10.3390/nu18111799 (PMC13259446; doi:10.3390/nu18111799)
Supplement: Supplementary file 1 [file nutrients-18-01799-s001.zip]

Archive with 1 entries (1 files):
- nutrients-4319700-supplementary.pdf
